# Supplementary material for: p21 Promoter Methylation Is Vital for the Anticancer Activity of Withaferin A
Source: Int J Mol Sci. 2025 Jan 30;26(3):1210. doi: 10.3390/ijms26031210 (PMC11818515; doi:10.3390/ijms26031210)
Supplement: Supplementary file 1 [file ijms-26-01210-s001.zip]

Archive with 1 entries (1 files):
- ijms-3381985-supplementary.pdf
